# Supplementary material for: Faecalibacterium prausnitzii Is Associated with Disease Severity in MASLD but Its Supplementation Does Not Improve Diet-Induced Steatohepatitis in Mice
Source: Microorganisms. 2025 Mar 18;13(3):675. doi: 10.3390/microorganisms13030675 (PMC11944644; doi:10.3390/microorganisms13030675)
Supplement: Supplementary file 1 [file microorganisms-13-00675-s001.zip]

Archive with 1 entries (1 files):
- microorganisms-3480346-supplementary.pdf
